# Supplementary material for: Identification of hub genes in bladder transitional cell carcinoma through ceRNA network construction integrated with gene network analysis
Source: J Cell Mol Med. 2023 Oct 5;28(5):e17979. doi: 10.1111/jcmm.17979 (PMC10902574; doi:10.1111/jcmm.17979)
Supplement: Supplementary file 1 — Table S1 [file JCMM-28-e17979-s002.xlsx]

## Sheet: Sheet1
Supplementary Table 1: Clinicopathological features of 8 pairs of patients from our center
Patient IDs	Gender	Age at Diagnose(years)	Histological Grade	Tumor Stage at Diagnose	M-stage	N-stage	T-stage	Overall survival Time(days)	Survival status
1306386	Male	84	Low Grade	Stage I	M0	N0	T2	338	alive
1300252	Male	41	High Grade	stage III	M0	N0	T3	215	Dead
1298636	Male	76	Low Grade	stage II	M0	N0	T2	158	alive
1298473	Male	79	Low Grade	Stage II	M0	N0	T2	406	alive
1291999	Female	61	Low Grade	Stage I	M0	N0	T1	168	alive
1291545	Female	82	Low Grade	Stage II	M0	N0	T2	289	alive
1289888	Female	71	High Grade	Stage I	M0	N0	T1	397	alive
1288786	Female	57	High Grade	Stage II	M0	N0	T2	486	alive
