# Supplementary material for: Identification of hub genes in bladder transitional cell carcinoma through ceRNA network construction integrated with gene network analysis
Source: J Cell Mol Med. 2023 Oct 5;28(5):e17979. doi: 10.1111/jcmm.17979 (PMC10902574; doi:10.1111/jcmm.17979)
Supplement: Supplementary file 2 — Table S2 [file JCMM-28-e17979-s001.xlsx]

## Sheet: clinical2
Supplementary Table 2: Clinical traits of 403 BTCC patients included in WGCNA.
submitter_id	project_id	gender	race	tumor_stage	age_at_diagnosis	vital_status	days_to_death	days_to_birth
TCGA-2F-A9KO	TCGA-BLCA	male	white	stage iv	23323	dead	734	-23323
TCGA-2F-A9KP	TCGA-BLCA	male	white	stage iv	24428	dead	364	-24428
TCGA-2F-A9KQ	TCGA-BLCA	male	white	stage iii	25259	alive	--	-25259
TCGA-2F-A9KR	TCGA-BLCA	female	not reported	stage iii	21848	dead	3183	-21848
TCGA-2F-A9KT	TCGA-BLCA	male	white	stage ii	30520	alive	--	-30520
TCGA-2F-A9KW	TCGA-BLCA	female	white	stage iii	24703	dead	254	-24703
TCGA-4Z-AA7M	TCGA-BLCA	male	white	stage iii	23817	alive	--	-23817
TCGA-4Z-AA7N	TCGA-BLCA	male	white	stage iii	24090	dead	1367	-24090
TCGA-4Z-AA7O	TCGA-BLCA	male	black or african american	stage ii	23645	alive	--	-23645
TCGA-4Z-AA7Q	TCGA-BLCA	male	white	stage iii	28981	dead	510	-28981
TCGA-4Z-AA7R	TCGA-BLCA	male	black or african american	stage iv	26781	dead	522	-26781
TCGA-4Z-AA7S	TCGA-BLCA	male	black or african american	stage iii	24111	dead	1064	-24111
TCGA-4Z-AA7W	TCGA-BLCA	male	white	stage ii	20424	alive	--	-20424
TCGA-4Z-AA7Y	TCGA-BLCA	male	white	stage ii	22056	alive	--	-22056
TCGA-4Z-AA80	TCGA-BLCA	male	white	stage ii	26873	dead	19	-26873
TCGA-4Z-AA81	TCGA-BLCA	male	white	stage ii	29457	dead	1270	-29457
TCGA-4Z-AA82	TCGA-BLCA	male	black or african american	stage iv	21893	dead	1556	-21893
TCGA-4Z-AA83	TCGA-BLCA	male	white	stage ii	19280	alive	--	-19280
TCGA-4Z-AA84	TCGA-BLCA	male	white	stage iv	22397	alive	--	-22397
TCGA-4Z-AA86	TCGA-BLCA	male	black or african american	stage iv	24465	dead	311	-24465
TCGA-4Z-AA87	TCGA-BLCA	male	black or african american	stage iii	26430	alive	--	-26430
TCGA-4Z-AA89	TCGA-BLCA	male	white	stage iv	22271	alive	--	-22271
TCGA-5N-A9KI	TCGA-BLCA	female	white	stage iii	27777	dead	76	-27777
TCGA-5N-A9KM	TCGA-BLCA	female	white	stage iii	26906	dead	530	-26906
TCGA-BL-A0C8	TCGA-BLCA	male	white	stage i	26819	alive	--	-26819
TCGA-BL-A13I	TCGA-BLCA	female	white	stage iii	20885	dead	223	-20885
TCGA-BL-A13J	TCGA-BLCA	male	white	stage iv	23927	dead	81	-23927
TCGA-BL-A3JM	TCGA-BLCA	male	white	stage iii	23000	dead	205	-23000
TCGA-BL-A5ZZ	TCGA-BLCA	female	white	stage iii	29247	alive	--	-29247
TCGA-BT-A0S7	TCGA-BLCA	male	white	stage iii	27533	dead	200	-27533
TCGA-BT-A0YX	TCGA-BLCA	female	white	stage iii	25570	dead	400	-25570
TCGA-BT-A20J	TCGA-BLCA	male	white	stage ii	27646	dead	579	-27646
TCGA-BT-A20N	TCGA-BLCA	male	not reported	stage iii	26456	dead	795	-26456
TCGA-BT-A20O	TCGA-BLCA	male	white	stage iii	27534	dead	370	-27534
TCGA-BT-A20P	TCGA-BLCA	female	white	stage iii	29634	dead	544	-29634
TCGA-BT-A20Q	TCGA-BLCA	male	white	stage iv	26778	dead	593	-26778
TCGA-BT-A20R	TCGA-BLCA	female	white	stage iv	28987	dead	154	-28987
TCGA-BT-A20T	TCGA-BLCA	male	white	stage iv	23220	dead	453	-23220
TCGA-BT-A20U	TCGA-BLCA	female	white	stage iii	25761	dead	455	-25761
TCGA-BT-A20V	TCGA-BLCA	female	black or african american	stage iv	21551	dead	154	-21551
TCGA-BT-A20W	TCGA-BLCA	male	white	stage ii	26078	dead	254	-26078
TCGA-BT-A20X	TCGA-BLCA	male	white	stage iv	20519	dead	251	-20519
TCGA-BT-A2LA	TCGA-BLCA	male	white	stage iii	20032	alive	--	-20032
TCGA-BT-A2LB	TCGA-BLCA	female	white	stage iii	26846	dead	492	-26846
TCGA-BT-A2LD	TCGA-BLCA	female	white	stage iv	28673	dead	623	-28673
TCGA-BT-A3PH	TCGA-BLCA	male	white	stage iv	28030	dead	142	-28030
TCGA-BT-A3PJ	TCGA-BLCA	male	white	stage iii	27821	alive	--	-27821
TCGA-BT-A3PK	TCGA-BLCA	male	white	stage ii	29314	dead	303	-29314
TCGA-BT-A42C	TCGA-BLCA	male	white	stage ii	23584	alive	--	-23584
TCGA-BT-A42E	TCGA-BLCA	male	white	stage iii	27045	alive	--	-27045
TCGA-BT-A42F	TCGA-BLCA	male	white	stage iv	23713	alive	--	-23713
TCGA-C4-A0EZ	TCGA-BLCA	female	not reported	stage iv	25202	dead	273	-25202
TCGA-C4-A0F0	TCGA-BLCA	male	not reported	stage ii	22068	alive	--	-22068
TCGA-C4-A0F1	TCGA-BLCA	male	not reported	stage iii	26178	alive	--	-26178
TCGA-C4-A0F6	TCGA-BLCA	female	not reported	stage iii	29951	alive	--	-29951
TCGA-C4-A0F7	TCGA-BLCA	male	not reported	stage iv	28428	dead	62	-28428
TCGA-CF-A1HR	TCGA-BLCA	male	asian	stage iii	22777	alive	--	-22777
TCGA-CF-A27C	TCGA-BLCA	male	asian	stage iii	19270	alive	--	-19270
TCGA-CF-A3MF	TCGA-BLCA	male	asian	stage iii	12557	alive	--	-12557
TCGA-CF-A3MG	TCGA-BLCA	male	asian	stage ii	17600	alive	--	-17600
TCGA-CF-A3MH	TCGA-BLCA	male	asian	stage ii	27458	alive	--	-27458
TCGA-CF-A3MI	TCGA-BLCA	male	asian	stage ii	22716	alive	--	-22716
TCGA-CF-A47S	TCGA-BLCA	male	asian	stage ii	15225	alive	--	-15225
TCGA-CF-A47T	TCGA-BLCA	female	asian	stage ii	21347	dead	385	-21347
TCGA-CF-A47V	TCGA-BLCA	male	asian	stage ii	19265	alive	--	-19265
TCGA-CF-A47W	TCGA-BLCA	male	asian	stage ii	15497	alive	--	-15497
TCGA-CF-A47X	TCGA-BLCA	male	asian	stage ii	22200	alive	--	-22200
TCGA-CF-A47Y	TCGA-BLCA	male	asian	stage ii	20432	alive	--	-20432
TCGA-CF-A5U8	TCGA-BLCA	male	asian	stage ii	21734	alive	--	-21734
TCGA-CF-A5UA	TCGA-BLCA	male	asian	stage ii	24625	alive	--	-24625
TCGA-CF-A7I0	TCGA-BLCA	male	asian	stage ii	20059	alive	--	-20059
TCGA-CF-A8HX	TCGA-BLCA	female	asian	stage ii	20259	alive	--	-20259
TCGA-CF-A8HY	TCGA-BLCA	male	asian	stage ii	21636	alive	--	-21636
TCGA-CF-A9FF	TCGA-BLCA	male	asian	stage ii	19195	alive	--	-19195
TCGA-CF-A9FH	TCGA-BLCA	male	asian	stage ii	31236	alive	--	-31236
TCGA-CF-A9FL	TCGA-BLCA	male	asian	stage iii	31099	dead	565	-31099
TCGA-CF-A9FM	TCGA-BLCA	male	asian	stage i	18445	alive	--	-18445
TCGA-CU-A0YN	TCGA-BLCA	male	white	stage iii	21927	dead	393	-21927
TCGA-CU-A0YO	TCGA-BLCA	male	white	stage iv	30817	dead	149	-30817
TCGA-CU-A0YR	TCGA-BLCA	male	white	stage iv	30674	dead	460	-30674
TCGA-CU-A3KJ	TCGA-BLCA	male	white	stage iii	27692	alive	--	-27692
TCGA-CU-A3QU	TCGA-BLCA	male	white	stage iv	21233	alive	--	-21233
TCGA-CU-A3YL	TCGA-BLCA	male	white	stage iii	24524	alive	--	-24524
TCGA-CU-A5W6	TCGA-BLCA	male	white	stage iii	25706	dead	56	-25706
TCGA-CU-A72E	TCGA-BLCA	male	white	stage iv	27963	dead	413	-27963
TCGA-DK-A1A3	TCGA-BLCA	male	white	stage iv	22235	dead	665	-22235
TCGA-DK-A1A5	TCGA-BLCA	male	white	stage ii	29111	dead	65	-29111
TCGA-DK-A1A6	TCGA-BLCA	male	white	stage iv	19554	alive	--	-19554
TCGA-DK-A1A7	TCGA-BLCA	female	white	stage iv	24499	alive	--	-24499
TCGA-DK-A1AA	TCGA-BLCA	male	white	stage iii	21093	alive	--	-21093
TCGA-DK-A1AB	TCGA-BLCA	female	white	stage iv	27126	dead	508	-27126
TCGA-DK-A1AC	TCGA-BLCA	male	white	stage iii	26307	alive	--	-26307
TCGA-DK-A1AD	TCGA-BLCA	male	white	stage iv	25317	alive	--	-25317
TCGA-DK-A1AE	TCGA-BLCA	male	white	stage iii	30707	alive	--	-30707
TCGA-DK-A1AF	TCGA-BLCA	female	white	stage iv	30914	alive	--	-30914
TCGA-DK-A1AG	TCGA-BLCA	male	white	stage iii	24095	alive	--	-24095
TCGA-DK-A2HX	TCGA-BLCA	female	white	stage iv	29332	dead	1420	-29332
TCGA-DK-A2I1	TCGA-BLCA	female	white	stage ii	26726	alive	--	-26726
TCGA-DK-A2I2	TCGA-BLCA	female	white	stage iv	23116	dead	237	-23116
TCGA-DK-A2I4	TCGA-BLCA	male	white	stage iii	29037	alive	--	-29037
TCGA-DK-A2I6	TCGA-BLCA	male	white	stage iv	29789	alive	--	-29789
TCGA-DK-A3IK	TCGA-BLCA	male	white	stage iv	32076	dead	146	-32076
TCGA-DK-A3IL	TCGA-BLCA	female	white	stage iv	29047	dead	413	-29047
TCGA-DK-A3IM	TCGA-BLCA	male	white	stage iii	28106	dead	248	-28106
TCGA-DK-A3IN	TCGA-BLCA	male	white	stage iii	26562	dead	250	-26562
TCGA-DK-A3IQ	TCGA-BLCA	male	white	stage iii	27194	dead	539	-27194
TCGA-DK-A3IS	TCGA-BLCA	male	white	stage ii	25098	alive	--	-25098
TCGA-DK-A3IT	TCGA-BLCA	male	white	stage iii	22786	alive	--	-22786
TCGA-DK-A3IU	TCGA-BLCA	male	white	stage ii	21369	dead	706	-21369
TCGA-DK-A3IV	TCGA-BLCA	male	white	stage ii	22237	dead	294	-22237
TCGA-DK-A3WW	TCGA-BLCA	male	white	stage iii	20909	alive	--	-20909
TCGA-DK-A3WX	TCGA-BLCA	female	white	stage iii	24553	dead	321	-24553
TCGA-DK-A3WY	TCGA-BLCA	female	white	stage iii	24536	alive	--	-24536
TCGA-DK-A3X1	TCGA-BLCA	female	white	stage iii	28757	alive	--	-28757
TCGA-DK-A3X2	TCGA-BLCA	male	white	stage iv	31160	dead	547	-31160
TCGA-DK-A6AV	TCGA-BLCA	female	asian	stage ii	30089	alive	--	-30089
TCGA-DK-A6AW	TCGA-BLCA	male	white	stage ii	25644	alive	--	-25644
TCGA-DK-A6B0	TCGA-BLCA	male	white	stage ii	22439	alive	--	-22439
TCGA-DK-A6B1	TCGA-BLCA	male	white	stage ii	24607	alive	--	-24607
TCGA-DK-A6B2	TCGA-BLCA	male	white	stage iv	25625	alive	--	-25625
TCGA-DK-A6B5	TCGA-BLCA	male	white	stage iv	16453	alive	--	-16453
TCGA-DK-A6B6	TCGA-BLCA	male	white	stage ii	21007	alive	--	-21007
TCGA-DK-AA6L	TCGA-BLCA	male	white	stage iv	17635	dead	1163	-17635
TCGA-DK-AA6M	TCGA-BLCA	female	white	stage ii	23574	alive	--	-23574
TCGA-DK-AA6P	TCGA-BLCA	female	white	stage ii	26560	alive	--	-26560
TCGA-DK-AA6Q	TCGA-BLCA	female	white	stage iv	22314	dead	413	-22314
TCGA-DK-AA6R	TCGA-BLCA	male	white	stage iv	25196	alive	--	-25196
TCGA-DK-AA6S	TCGA-BLCA	male	white	stage iii	22027	alive	--	-22027
TCGA-DK-AA6T	TCGA-BLCA	male	white	stage ii	23198	alive	--	-23198
TCGA-DK-AA6U	TCGA-BLCA	male	white	stage ii	23611	alive	--	-23611
TCGA-DK-AA6W	TCGA-BLCA	male	white	stage ii	28853	dead	415	-28853
TCGA-DK-AA6X	TCGA-BLCA	male	white	stage ii	23208	alive	--	-23208
TCGA-DK-AA71	TCGA-BLCA	male	white	stage ii	25950	alive	--	-25950
TCGA-DK-AA74	TCGA-BLCA	male	white	stage iii	27730	alive	--	-27730
TCGA-DK-AA75	TCGA-BLCA	male	white	stage iii	30090	dead	340	-30090
TCGA-DK-AA76	TCGA-BLCA	female	white	stage ii	23542	alive	--	-23542
TCGA-DK-AA77	TCGA-BLCA	male	white	stage ii	22365	alive	--	-22365
TCGA-E5-A2PC	TCGA-BLCA	female	white	stage iv	22308	alive	--	-22308
TCGA-E5-A4TZ	TCGA-BLCA	male	white	stage iv	23566	dead	467	-23566
TCGA-E5-A4U1	TCGA-BLCA	male	not reported	stage ii	26305	alive	--	-26305
TCGA-E7-A3X6	TCGA-BLCA	male	white	stage ii	25584	dead	904	-25584
TCGA-E7-A3Y1	TCGA-BLCA	male	white	stage ii	20917	alive	--	-20917
TCGA-E7-A4IJ	TCGA-BLCA	male	asian	stage ii	20723	dead	674	-20723
TCGA-E7-A4XJ	TCGA-BLCA	male	asian	stage ii	24279	dead	68	-24279
TCGA-E7-A519	TCGA-BLCA	male	white	stage ii	26427	alive	--	-26427
TCGA-E7-A541	TCGA-BLCA	male	white	stage ii	24206	dead	778	-24206
TCGA-E7-A5KE	TCGA-BLCA	female	asian	stage ii	28714	alive	--	-28714
TCGA-E7-A5KF	TCGA-BLCA	male	asian	stage ii	24528	alive	--	-24528
TCGA-E7-A677	TCGA-BLCA	male	asian	stage ii	29613	alive	--	-29613
TCGA-E7-A678	TCGA-BLCA	male	asian	stage iii	20169	alive	--	-20169
TCGA-E7-A6MD	TCGA-BLCA	male	white	stage iv	24180	alive	--	-24180
TCGA-E7-A6ME	TCGA-BLCA	male	asian	stage ii	27670	alive	--	-27670
TCGA-E7-A6MF	TCGA-BLCA	male	asian	stage ii	13867	alive	--	-13867
TCGA-E7-A7DU	TCGA-BLCA	male	white	stage iii	27000	alive	--	-27000
TCGA-E7-A7DV	TCGA-BLCA	male	white	stage iv	16145	alive	--	-16145
TCGA-E7-A7PW	TCGA-BLCA	male	asian	stage iii	23057	alive	--	-23057
TCGA-E7-A7XN	TCGA-BLCA	male	asian	stage iii	24466	alive	--	-24466
TCGA-E7-A85H	TCGA-BLCA	male	asian	stage iii	23497	alive	--	-23497
TCGA-E7-A8O7	TCGA-BLCA	male	asian	stage ii	19063	alive	--	-19063
TCGA-E7-A8O8	TCGA-BLCA	male	asian	stage ii	21629	alive	--	-21629
TCGA-E7-A97P	TCGA-BLCA	male	asian	stage ii	26956	dead	437	-26956
TCGA-E7-A97Q	TCGA-BLCA	female	white	stage iv	22249	dead	246	-22249
TCGA-FD-A3B3	TCGA-BLCA	female	white	stage iii	27068	dead	974	-27068
TCGA-FD-A3B4	TCGA-BLCA	female	black or african american	stage iii	20379	dead	510	-20379
TCGA-FD-A3B5	TCGA-BLCA	male	black or african american	stage iv	31442	dead	272	-31442
TCGA-FD-A3B6	TCGA-BLCA	male	white	stage ii	27541	dead	1005	-27541
TCGA-FD-A3B7	TCGA-BLCA	male	black or african american	stage iii	24245	dead	122	-24245
TCGA-FD-A3B8	TCGA-BLCA	male	white	stage ii	20555	alive	--	-20555
TCGA-FD-A3N5	TCGA-BLCA	male	black or african american	stage ii	25342	dead	685	-25342
TCGA-FD-A3N6	TCGA-BLCA	female	black or african american	stage ii	15758	alive	--	-15758
TCGA-FD-A3NA	TCGA-BLCA	male	white	stage ii	21936	alive	--	-21936
TCGA-FD-A3SJ	TCGA-BLCA	male	white	stage iv	21615	dead	739	-21615
TCGA-FD-A3SL	TCGA-BLCA	male	white	stage iv	22020	dead	712	-22020
TCGA-FD-A3SM	TCGA-BLCA	male	white	stage iv	25852	dead	547	-25852
TCGA-FD-A3SN	TCGA-BLCA	male	white	stage iii	29169	alive	--	-29169
TCGA-FD-A3SO	TCGA-BLCA	male	white	stage iv	25147	dead	168	-25147
TCGA-FD-A3SP	TCGA-BLCA	male	white	stage iii	22005	alive	--	-22005
TCGA-FD-A3SQ	TCGA-BLCA	male	white	stage iv	22687	dead	1423	-22687
TCGA-FD-A3SR	TCGA-BLCA	male	white	stage iv	24979	dead	602	-24979
TCGA-FD-A3SS	TCGA-BLCA	male	white	stage iv	24408	dead	391	-24408
TCGA-FD-A43N	TCGA-BLCA	male	white	stage iii	27833	alive	--	-27833
TCGA-FD-A43P	TCGA-BLCA	male	black or african american	stage ii	27201	alive	--	-27201
TCGA-FD-A43S	TCGA-BLCA	female	white	stage iii	25993	alive	--	-25993
TCGA-FD-A43U	TCGA-BLCA	male	white	stage iv	25841	alive	--	-25841
TCGA-FD-A43X	TCGA-BLCA	male	white	stage ii	30764	alive	--	-30764
TCGA-FD-A43Y	TCGA-BLCA	male	white	stage iii	23889	dead	474	-23889
TCGA-FD-A5BR	TCGA-BLCA	male	white	stage ii	20964	alive	--	-20964
TCGA-FD-A5BS	TCGA-BLCA	male	white	stage iii	24963	alive	--	-24963
TCGA-FD-A5BT	TCGA-BLCA	male	white	stage iii	30686	dead	328	-30686
TCGA-FD-A5BU	TCGA-BLCA	female	black or african american	stage ii	27882	alive	--	-27882
TCGA-FD-A5BV	TCGA-BLCA	female	white	stage iii	17501	dead	163	-17501
TCGA-FD-A5BX	TCGA-BLCA	male	white	stage iv	30276	dead	173	-30276
TCGA-FD-A5BY	TCGA-BLCA	female	white	stage iii	23080	alive	--	-23080
TCGA-FD-A5BZ	TCGA-BLCA	female	white	stage iv	28451	dead	835	-28451
TCGA-FD-A5C0	TCGA-BLCA	male	white	stage iv	22500	dead	550	-22500
TCGA-FD-A5C1	TCGA-BLCA	female	white	stage iii	22505	alive	--	-22505
TCGA-FD-A62N	TCGA-BLCA	male	asian	stage iii	25297	alive	--	-25297
TCGA-FD-A62O	TCGA-BLCA	male	white	stage iv	27310	dead	216	-27310
TCGA-FD-A62P	TCGA-BLCA	male	white	stage ii	27843	dead	191	-27843
TCGA-FD-A62S	TCGA-BLCA	female	black or african american	stage iii	22000	dead	406	-22000
TCGA-FD-A6TA	TCGA-BLCA	male	white	stage iv	21196	alive	--	-21196
TCGA-FD-A6TB	TCGA-BLCA	male	white	stage iii	30185	alive	--	-30185
TCGA-FD-A6TC	TCGA-BLCA	female	white	stage iii	28963	alive	--	-28963
TCGA-FD-A6TD	TCGA-BLCA	male	white	stage iii	28328	dead	386	-28328
TCGA-FD-A6TE	TCGA-BLCA	male	white	stage iv	19874	alive	--	-19874
TCGA-FD-A6TF	TCGA-BLCA	female	white	stage iv	29317	dead	69	-29317
TCGA-FD-A6TG	TCGA-BLCA	male	white	stage iv	26893	dead	93	-26893
TCGA-FD-A6TH	TCGA-BLCA	male	white	stage iv	23236	dead	131	-23236
TCGA-FD-A6TI	TCGA-BLCA	male	white	stage iv	26874	dead	294	-26874
TCGA-FD-A6TK	TCGA-BLCA	male	white	stage iii	21942	alive	--	-21942
TCGA-FJ-A3Z7	TCGA-BLCA	male	white	stage iv	28052	alive	--	-28052
TCGA-FJ-A3ZE	TCGA-BLCA	male	white	stage iv	23866	dead	324	-23866
TCGA-FJ-A3ZF	TCGA-BLCA	male	white	stage iii	26825	alive	--	-26825
TCGA-FJ-A871	TCGA-BLCA	male	white	stage iii	18051	dead	272	-18051
TCGA-FT-A3EE	TCGA-BLCA	female	white	stage iii	29293	dead	99	-29293
TCGA-FT-A61P	TCGA-BLCA	male	white	stage iv	28082	alive	--	-28082
TCGA-G2-A2EC	TCGA-BLCA	female	black or african american	stage ii	21215	dead	696	-21215
TCGA-G2-A2EF	TCGA-BLCA	male	white	stage ii	18467	alive	--	-18467
TCGA-G2-A2EJ	TCGA-BLCA	female	white	stage ii	20649	alive	--	-20649
TCGA-G2-A2EK	TCGA-BLCA	male	white	stage ii	20995	alive	--	-20995
TCGA-G2-A2EL	TCGA-BLCA	male	white	stage ii	28370	dead	819	-28370
TCGA-G2-A2EO	TCGA-BLCA	male	white	stage iii	25440	dead	1804	-25440
TCGA-G2-A2ES	TCGA-BLCA	male	white	stage ii	31293	dead	1004	-31293
TCGA-G2-A3IB	TCGA-BLCA	male	black or african american	stage ii	24149	dead	220	-24149
TCGA-G2-A3IE	TCGA-BLCA	male	white	stage ii	18983	dead	612	-18983
TCGA-G2-A3VY	TCGA-BLCA	male	asian	stage ii	24112	alive	--	-24112
TCGA-G2-AA3B	TCGA-BLCA	female	white	stage ii	27646	alive	--	-27646
TCGA-G2-AA3C	TCGA-BLCA	male	white	stage iv	24267	dead	211	-24267
TCGA-G2-AA3D	TCGA-BLCA	male	white	stage iv	22205	alive	--	-22205
TCGA-G2-AA3F	TCGA-BLCA	male	white	stage iv	28457	alive	--	-28457
TCGA-GC-A3BM	TCGA-BLCA	male	white	stage ii	25609	dead	651	-25609
TCGA-GC-A3I6	TCGA-BLCA	male	white	stage iii	16504	dead	630	-16504
TCGA-GC-A3OO	TCGA-BLCA	male	white	stage ii	29065	alive	--	-29065
TCGA-GC-A3RB	TCGA-BLCA	male	white	stage iii	20021	alive	--	-20021
TCGA-GC-A3RC	TCGA-BLCA	male	white	stage ii	21668	alive	--	-21668
TCGA-GC-A3RD	TCGA-BLCA	female	white	stage iii	30529	alive	--	-30529
TCGA-GC-A3WC	TCGA-BLCA	female	white	stage iii	29295	alive	--	-29295
TCGA-GC-A3YS	TCGA-BLCA	male	white	stage iv	22515	alive	--	-22515
TCGA-GC-A4ZW	TCGA-BLCA	male	white	stage iii	25964	alive	--	-25964
TCGA-GC-A6I1	TCGA-BLCA	female	white	stage ii	32872	dead	272	-32872
TCGA-GC-A6I3	TCGA-BLCA	female	black or african american	stage iv	32872	alive	--	-32872
TCGA-GD-A2C5	TCGA-BLCA	female	white	stage iv	19498	alive	--	-19498
TCGA-GD-A3OP	TCGA-BLCA	female	white	stage iv	30956	alive	--	-30956
TCGA-GD-A3OQ	TCGA-BLCA	male	white	stage iv	17682	alive	--	-17682
TCGA-GD-A3OS	TCGA-BLCA	female	white	stage ii	19776	alive	--	-19776
TCGA-GD-A6C6	TCGA-BLCA	male	white	stage iii	23631	alive	--	-23631
TCGA-GD-A76B	TCGA-BLCA	female	white	stage ii	31571	dead	--	-31571
TCGA-GU-A42P	TCGA-BLCA	male	white	stage iv	26546	dead	332	-26546
TCGA-GU-A42Q	TCGA-BLCA	male	white	stage iii	24534	dead	344	-24534
TCGA-GU-A42R	TCGA-BLCA	male	white	stage iv	25134	dead	577	-25134
TCGA-GU-A762	TCGA-BLCA	male	white	stage iv	31812	dead	232	-31812
TCGA-GU-A763	TCGA-BLCA	male	white	stage iii	26527	alive	--	-26527
TCGA-GU-A764	TCGA-BLCA	male	white	stage ii	24343	alive	--	-24343
TCGA-GU-A766	TCGA-BLCA	male	white	stage ii	22774	alive	--	-22774
TCGA-GU-A767	TCGA-BLCA	male	white	stage iv	29739	dead	144	-29739
TCGA-GU-AATO	TCGA-BLCA	male	white	stage iv	27684	dead	324	-27684
TCGA-GU-AATP	TCGA-BLCA	male	white	stage iv	27049	alive	--	-27049
TCGA-GU-AATQ	TCGA-BLCA	male	white	stage iii	25185	dead	213	-25185
TCGA-GV-A3JV	TCGA-BLCA	male	white	stage iv	24243	dead	434	-24243
TCGA-GV-A3JW	TCGA-BLCA	male	white	stage ii	27091	alive	--	-27091
TCGA-GV-A3JX	TCGA-BLCA	male	white	stage iii	21888	alive	--	-21888
TCGA-GV-A3JZ	TCGA-BLCA	male	white	stage iv	20420	alive	--	-20420
TCGA-GV-A3QF	TCGA-BLCA	male	white	stage iv	28890	dead	617	-28890
TCGA-GV-A3QG	TCGA-BLCA	male	white	stage iv	23847	dead	--	-23847
TCGA-GV-A3QH	TCGA-BLCA	male	white	stage ii	24681	dead	258	-24681
TCGA-GV-A3QI	TCGA-BLCA	male	white	stage iii	17383	alive	--	-17383
TCGA-GV-A3QK	TCGA-BLCA	female	white	stage iv	20802	alive	--	-20802
TCGA-GV-A40E	TCGA-BLCA	male	white	stage ii	27569	dead	261	-27569
TCGA-GV-A40G	TCGA-BLCA	male	white	stage ii	28204	alive	--	-28204
TCGA-GV-A6ZA	TCGA-BLCA	male	white	stage ii	19871	alive	--	-19871
TCGA-H4-A2HO	TCGA-BLCA	male	white	stage iii	19630	alive	--	-19630
TCGA-H4-A2HQ	TCGA-BLCA	female	black or african american	stage iv	23538	alive	--	-23538
TCGA-HQ-A5ND	TCGA-BLCA	male	not reported	stage iv	28555	dead	274	-28555
TCGA-HQ-A5NE	TCGA-BLCA	male	not reported	stage iii	20647	dead	370	-20647
TCGA-K4-A3WS	TCGA-BLCA	male	white	stage iii	24124	alive	--	-24124
TCGA-K4-A3WU	TCGA-BLCA	male	white	stage iii	32134	alive	--	-32134
TCGA-K4-A3WV	TCGA-BLCA	female	white	stage ii	28444	alive	--	-28444
TCGA-K4-A4AB	TCGA-BLCA	male	white	stage iii	27922	alive	--	-27922
TCGA-K4-A4AC	TCGA-BLCA	male	white	stage ii	30655	dead	278	-30655
TCGA-K4-A54R	TCGA-BLCA	male	white	stage ii	21601	alive	--	-21601
TCGA-K4-A5RH	TCGA-BLCA	male	white	stage iii	25305	alive	--	-25305
TCGA-K4-A5RI	TCGA-BLCA	female	white	stage iii	24614	dead	356	-24614
TCGA-K4-A5RJ	TCGA-BLCA	male	white	stage ii	27518	alive	--	-27518
TCGA-K4-A6FZ	TCGA-BLCA	female	white	stage iii	27686	alive	--	-27686
TCGA-K4-A6MB	TCGA-BLCA	male	white	stage iv	23664	alive	--	-23664
TCGA-K4-A83P	TCGA-BLCA	male	white	stage iv	28463	alive	--	-28463
TCGA-K4-AAQO	TCGA-BLCA	male	white	stage iii	20683	alive	--	-20683
TCGA-KQ-A41N	TCGA-BLCA	male	black or african american	stage iii	26837	alive	--	-26837
TCGA-KQ-A41O	TCGA-BLCA	male	not reported	stage iv	30774	alive	--	-30774
TCGA-KQ-A41P	TCGA-BLCA	male	white	stage iv	27816	alive	--	-27816
TCGA-KQ-A41Q	TCGA-BLCA	male	white	stage iii	32511	alive	--	-32511
TCGA-KQ-A41R	TCGA-BLCA	female	white	stage ii	29351	alive	--	-29351
TCGA-KQ-A41S	TCGA-BLCA	female	white	stage iii	32041	alive	--	-32041
TCGA-LC-A66R	TCGA-BLCA	male	white	stage iv	28793	alive	--	-28793
TCGA-LT-A5Z6	TCGA-BLCA	male	white	stage ii	20746	alive	--	-20746
TCGA-LT-A8JT	TCGA-BLCA	female	white	stage ii	25498	alive	--	-25498
TCGA-MV-A51V	TCGA-BLCA	male	white	stage iii	27430	alive	--	-27430
TCGA-PQ-A6FI	TCGA-BLCA	male	white	stage ii	25672	alive	--	-25672
TCGA-PQ-A6FN	TCGA-BLCA	female	white	stage iii	28546	alive	--	-28546
TCGA-R3-A69X	TCGA-BLCA	male	white	stage iii	25576	alive	--	-25576
TCGA-S5-A6DX	TCGA-BLCA	male	white	stage iv	30594	dead	56	-30594
TCGA-S5-AA26	TCGA-BLCA	male	black or african american	stage iii	16972	alive	--	-16972
TCGA-SY-A9G0	TCGA-BLCA	male	white	stage iv	30205	dead	1008	-30205
TCGA-SY-A9G5	TCGA-BLCA	male	white	stage iii	24260	alive	--	-24260
TCGA-UY-A78K	TCGA-BLCA	male	white	stage iv	22020	dead	536	-22020
TCGA-UY-A78L	TCGA-BLCA	male	white	stage iv	22717	alive	--	-22717
TCGA-UY-A78M	TCGA-BLCA	female	asian	stage iv	29706	dead	690	-29706
TCGA-UY-A78N	TCGA-BLCA	male	white	stage iv	29132	dead	2641	-29132
TCGA-UY-A78O	TCGA-BLCA	female	white	stage ii	27234	alive	--	-27234
TCGA-UY-A78P	TCGA-BLCA	female	white	stage ii	28719	alive	--	-28719
TCGA-UY-A8OB	TCGA-BLCA	male	white	stage iv	23360	alive	--	-23360
TCGA-UY-A8OC	TCGA-BLCA	male	white	stage iv	32872	dead	92	-32872
TCGA-UY-A8OD	TCGA-BLCA	female	black or african american	stage ii	24588	alive	--	-24588
TCGA-UY-A9PA	TCGA-BLCA	male	white	stage iii	17520	alive	--	-17520
TCGA-UY-A9PB	TCGA-BLCA	male	white	stage iii	17885	alive	--	-17885
TCGA-UY-A9PD	TCGA-BLCA	male	white	stage iii	29565	alive	--	-29565
TCGA-UY-A9PE	TCGA-BLCA	male	white	stage iv	31755	alive	--	-31755
TCGA-UY-A9PF	TCGA-BLCA	male	white	stage iv	28470	alive	--	-28470
TCGA-UY-A9PH	TCGA-BLCA	male	white	stage ii	26654	alive	--	-26654
TCGA-XF-A8HB	TCGA-BLCA	female	not reported	stage ii	18544	alive	--	-18544
TCGA-XF-A8HC	TCGA-BLCA	male	asian	stage iv	28996	dead	200	-28996
TCGA-XF-A8HD	TCGA-BLCA	male	white	stage iii	28305	alive	--	-28305
TCGA-XF-A8HE	TCGA-BLCA	male	white	stage iii	17212	alive	--	-17212
TCGA-XF-A8HF	TCGA-BLCA	male	white	stage iii	29288	dead	2954	-29288
TCGA-XF-A8HG	TCGA-BLCA	male	white	stage iii	25421	dead	467	-25421
TCGA-XF-A8HH	TCGA-BLCA	female	white	stage iv	22393	dead	57	-22393
TCGA-XF-A8HI	TCGA-BLCA	female	white	stage iv	21059	dead	544	-21059
TCGA-XF-A9SH	TCGA-BLCA	female	asian	stage ii	24060	dead	1971	-24060
TCGA-XF-A9SI	TCGA-BLCA	female	asian	stage ii	26719	alive	--	-26719
TCGA-XF-A9SJ	TCGA-BLCA	male	white	stage iv	30362	dead	98	-30362
TCGA-XF-A9SK	TCGA-BLCA	male	white	stage iv	24019	dead	486	-24019
TCGA-XF-A9SL	TCGA-BLCA	male	white	stage iv	25460	dead	2020	-25460
TCGA-XF-A9SM	TCGA-BLCA	male	white	stage iii	27826	alive	--	-27826
TCGA-XF-A9SP	TCGA-BLCA	male	white	stage iii	21776	dead	454	-21776
TCGA-XF-A9ST	TCGA-BLCA	male	white	stage iii	25080	dead	128	-25080
TCGA-XF-A9SU	TCGA-BLCA	female	white	stage iv	27068	dead	182	-27068
TCGA-XF-A9SV	TCGA-BLCA	male	white	stage iv	30265	dead	388	-30265
TCGA-XF-A9SW	TCGA-BLCA	male	white	stage iv	31049	dead	362	-31049
TCGA-XF-A9SX	TCGA-BLCA	female	white	stage iv	23349	dead	719	-23349
TCGA-XF-A9SY	TCGA-BLCA	female	white	stage iv	22212	alive	--	-22212
TCGA-XF-A9SZ	TCGA-BLCA	male	white	stage iv	29100	dead	859	-29100
TCGA-XF-A9T0	TCGA-BLCA	male	white	stage iii	25190	alive	--	-25190
TCGA-XF-A9T2	TCGA-BLCA	male	white	stage iii	19945	dead	575	-19945
TCGA-XF-A9T3	TCGA-BLCA	female	white	stage iv	25532	alive	--	-25532
TCGA-XF-A9T4	TCGA-BLCA	male	white	stage iv	17728	dead	495	-17728
TCGA-XF-A9T5	TCGA-BLCA	female	white	stage iv	28578	alive	--	-28578
TCGA-XF-A9T6	TCGA-BLCA	female	white	stage iii	32207	alive	--	-32207
TCGA-XF-A9T8	TCGA-BLCA	male	white	stage iii	23403	dead	418	-23403
TCGA-XF-AAME	TCGA-BLCA	female	white	stage ii	23448	dead	2828	-23448
TCGA-XF-AAMG	TCGA-BLCA	male	white	stage iii	18021	alive	--	-18021
TCGA-XF-AAMH	TCGA-BLCA	male	white	stage iv	29547	dead	344	-29547
TCGA-XF-AAMJ	TCGA-BLCA	male	asian	stage iii	25838	dead	1670	-25838
TCGA-XF-AAML	TCGA-BLCA	male	white	stage ii	27422	dead	232	-27422
TCGA-XF-AAMQ	TCGA-BLCA	female	white	stage ii	21660	alive	--	-21660
TCGA-XF-AAMR	TCGA-BLCA	male	white	stage iii	17670	alive	--	-17670
TCGA-XF-AAMT	TCGA-BLCA	female	white	stage iv	27397	dead	90	-27397
TCGA-XF-AAMW	TCGA-BLCA	female	white	stage iv	28903	dead	253	-28903
TCGA-XF-AAMX	TCGA-BLCA	female	black or african american	stage iii	31884	dead	206	-31884
TCGA-XF-AAMY	TCGA-BLCA	male	white	stage iii	28509	alive	--	-28509
TCGA-XF-AAMZ	TCGA-BLCA	female	white	stage iv	29667	dead	1348	-29667
TCGA-XF-AAN0	TCGA-BLCA	male	white	stage iv	24877	dead	1718	-24877
TCGA-XF-AAN1	TCGA-BLCA	female	not reported	stage iii	27687	dead	941	-27687
TCGA-XF-AAN2	TCGA-BLCA	male	white	stage ii	26720	dead	1869	-26720
TCGA-XF-AAN3	TCGA-BLCA	male	white	stage iv	27909	alive	--	-27909
TCGA-XF-AAN4	TCGA-BLCA	female	white	stage iii	28302	dead	823	-28302
TCGA-XF-AAN5	TCGA-BLCA	female	white	stage iii	22411	alive	--	-22411
TCGA-XF-AAN7	TCGA-BLCA	male	white	stage iv	21951	dead	565	-21951
TCGA-XF-AAN8	TCGA-BLCA	female	white	stage iii	27309	dead	118	-27309
TCGA-YC-A89H	TCGA-BLCA	female	white	stage ii	28741	alive	--	-28741
TCGA-YC-A8S6	TCGA-BLCA	male	white	stage ii	26130	alive	--	-26130
TCGA-YC-A9TC	TCGA-BLCA	male	white	stage iv	26283	dead	20	-26283
TCGA-YF-AA3L	TCGA-BLCA	female	not reported	stage ii	17268	alive	--	-17268
TCGA-YF-AA3M	TCGA-BLCA	male	not reported	stage ii	21097	alive	--	-21097
TCGA-ZF-A9R0	TCGA-BLCA	male	white	stage iii	30222	dead	680	-30222
TCGA-ZF-A9R1	TCGA-BLCA	male	white	stage iv	29610	alive	--	-29610
TCGA-ZF-A9R2	TCGA-BLCA	male	white	stage ii	27537	alive	--	-27537
TCGA-ZF-A9R3	TCGA-BLCA	female	white	stage ii	19384	dead	949	-19384
TCGA-ZF-A9R4	TCGA-BLCA	male	white	stage ii	30398	alive	--	-30398
TCGA-ZF-A9R5	TCGA-BLCA	male	white	stage iii	21811	alive	--	-21811
TCGA-ZF-A9R7	TCGA-BLCA	female	white	stage ii	28063	alive	--	-28063
TCGA-ZF-A9R9	TCGA-BLCA	male	white	stage iv	21491	dead	864	-21491
TCGA-ZF-A9RC	TCGA-BLCA	male	white	stage iii	28275	alive	--	-28275
TCGA-ZF-A9RD	TCGA-BLCA	female	white	stage iv	27496	dead	408	-27496
TCGA-ZF-A9RE	TCGA-BLCA	female	white	stage ii	28622	dead	106	-28622
TCGA-ZF-A9RF	TCGA-BLCA	male	white	stage ii	27281	alive	--	-27281
TCGA-ZF-A9RL	TCGA-BLCA	male	white	stage ii	22480	alive	--	-22480
TCGA-ZF-A9RM	TCGA-BLCA	male	white	stage ii	25642	alive	--	-25642
TCGA-ZF-A9RN	TCGA-BLCA	female	white	stage iii	24795	dead	615	-24795
TCGA-ZF-AA4R	TCGA-BLCA	male	white	stage iv	24537	dead	1036	-24537
TCGA-ZF-AA4T	TCGA-BLCA	male	white	stage iv	23974	dead	599	-23974
TCGA-ZF-AA4U	TCGA-BLCA	male	white	stage iii	25682	dead	262	-25682
TCGA-ZF-AA4V	TCGA-BLCA	male	white	stage iii	24448	alive	--	-24448
TCGA-ZF-AA4W	TCGA-BLCA	male	white	stage iii	20611	alive	--	-20611
TCGA-ZF-AA4X	TCGA-BLCA	male	white	stage ii	20579	alive	--	-20579
TCGA-ZF-AA51	TCGA-BLCA	female	white	stage ii	25484	alive	--	-25484
TCGA-ZF-AA52	TCGA-BLCA	male	white	stage iii	25579	dead	1077	-25579
TCGA-ZF-AA53	TCGA-BLCA	male	white	stage ii	22035	alive	--	-22035
TCGA-ZF-AA54	TCGA-BLCA	male	white	stage iii	26128	dead	590	-26128
TCGA-ZF-AA56	TCGA-BLCA	female	white	stage iii	28937	dead	259	-28937
TCGA-ZF-AA58	TCGA-BLCA	female	white	stage iv	22549	alive	--	-22549
TCGA-ZF-AA5H	TCGA-BLCA	female	white	stage iv	22122	alive	--	-22122
TCGA-ZF-AA5N	TCGA-BLCA	female	white	stage iv	22741	dead	168	-22741
TCGA-ZF-AA5P	TCGA-BLCA	male	white	stage iv	23971	alive	--	-23971
