# Supplementary material for: Identification of hub genes in bladder transitional cell carcinoma through ceRNA network construction integrated with gene network analysis
Source: J Cell Mol Med. 2023 Oct 5;28(5):e17979. doi: 10.1111/jcmm.17979 (PMC10902574; doi:10.1111/jcmm.17979)
Supplement: Supplementary file 3 — Table S3 [file JCMM-28-e17979-s003.xlsx]

## Sheet: Sheet1
Supplementary Table 3: 100 genes with a |Cor| >0.1 and P <0.01 in correlation analysis with BTCC tumor stage.
Gene	stage-cor	stage-p
PODN	0.202143	0.000745202
OSBPL10	0.201344	1.25e-05
SGCD	0.200621	0.00102709
EDNRA	0.19954	0.00660868
JCAD	0.19913	2.12e-05
CYBRD1	0.192283	0.00112961
OLFML1	0.186816	0.000770419
ACKR2	0.180385	0.00109252
KCNE4	0.17865	0.00148144
MYADM	0.17832	0.000462116
CTGF	0.17788	7.29e-05
FBXO32	0.175806	0.000125452
SSC5D	0.174761	0.00222467
BNC2	0.174555	0.00033973
SLC12A8	0.173567	0.000249384
KLF9	0.173111	0.000110811
TGFB1I1	0.172314	0.000160317
CALD1	0.171366	0.000176556
HTR2A	0.166172	0.00254346
CRISPLD2	0.165073	0.00124574
RGS2	0.163542	0.000122738
ADGRA2	0.163369	0.000434588
EML1	0.161091	0.000374602
GSN	0.160167	5.05e-06
TPM1	0.158156	0.000162813
HEPH	0.15746	0.00345879
CLIC4	0.156249	0.000349339
GEM	0.15575	8.06e-05
VSTM4	0.154176	0.00431508
DDR2	0.151042	0.000382707
CYR61	0.150932	0.000112012
ABCC9	0.148818	0.00390969
C1QTNF6	0.148229	0.00893797
SVIL	0.146337	0.00190491
FBXL7	0.144213	0.00338189
THBS1	0.143152	0.000876168
PALLD	0.142599	0.000103471
RAMP1	0.140944	0.00102485
MRVI1	0.139351	0.00106996
PRKG1	0.139239	0.000333998
PDLIM3	0.138793	0.000567027
PTGIS	0.138635	0.00095792
SLC8A1	0.138568	4.35e-05
ZEB1	0.138067	0.000613287
ELN	0.137068	0.00623668
SYNC	0.135519	0.00881777
CSDC2	0.133877	0.00126713
CH25H	0.133058	0.00564979
RECK	0.131267	0.000269202
ANTXR2	0.129823	0.00251888
ZFPM2	0.129239	0.00192485
MRGPRF	0.12897	0.00198763
JAZF1	0.128782	1.08e-05
DPYSL3	0.128712	0.00198414
ANXA6	0.128473	0.00031908
MSRB3	0.12614	0.000396204
COLEC12	0.125171	0.000534006
PLA2G5	0.124815	0.000576443
WWTR1	0.124588	0.000356875
ACTA2	0.121173	0.002189
SMOC2	0.12066	0.000323842
ZCCHC24	0.120048	0.000606168
DAAM2	0.119146	0.00512067
PTGER3	0.11864	0.00352586
CPXM2	0.118238	0.0015855
ADAMTS4	0.118145	0.00241282
TAGLN	0.113177	0.000839562
FXYD6	0.112072	0.00701198
GADD45B	0.111974	0.00233914
COX7A1	0.111798	0.00509761
EBF2	0.111706	0.00921893
FOXP2	0.111386	0.00274324
CRYAB	0.110658	0.0015787
PRELP	0.110484	0.00222891
FBLN5	0.10877	0.0059263
FGF7	0.108571	0.00162674
RCAN1	0.108467	6.41e-05
BAG2	0.108138	3.71e-05
ITGA1	0.10755	0.0014223
NFIX	0.106738	0.00110618
CCDC80	0.106402	0.00657674
MFAP4	0.10614	0.00507638
CPED1	0.105766	0.00168747
DIXDC1	0.105205	0.000688194
MAP1A	0.105102	0.000470664
JAM2	0.104668	0.0045738
MAP3K20	0.104233	0.00133223
AKAP12	0.104008	0.00387188
HSPG2	0.103854	0.00967891
PDK4	0.101265	0.00817952
FERMT2	0.100024	5.25e-05
CXCR2	-0.101695	0.00173259
MROH7-TTC4	-0.108629	0.00661321
FOXH1	-0.11488	9.07e-07
NAT8	-0.123651	0.00533467
NPIPB15	-0.132586	2.15e-12
RHPN1	-0.138886	7.2e-08
SIM2	-0.148982	0.00359328
ASTL	-0.176824	0.000170751
FABP6	-0.179128	9.79e-07
SHH	-0.207736	6.1e-06
